# Supplementary material for: Global gene expression under nitrogen starvation in Xylella fastidiosa: contribution of the σ54 regulon
Source: BMC Microbiol. 2010 Aug 28;10:231. doi: 10.1186/1471-2180-10-231 (PMC3224663; doi:10.1186/1471-2180-10-231)
Supplement: Additional file 1 — Table S1: Upregulated genes under nitrogen starvation in X. fastidiosa J1a12 strain. The genes are ordered by the pattern of induction in the temporal series. M = log ratio of fluorescence intensity in nitrogen starvation (XDM0) compared to the control condition (XDM2). The values of M considered upregulated are highlighted in bold. [file 1471-2180-10-231-S1.XLS]

## Sheet: Plan1
Table S1: Upregulated genes under nitrogen starvation in X. fastidiosa J1a12 strain. The genes are ordered by the pattern of induction in the temporal series. M = log ratio of fluorescence intensity in nitrogen starvation (XDM0) compared to the control condition (XDM2). The values of M considered upregulated are highlighted in bold.
			M = log2(XDM0/XDM2)
Gene.ID	Product	Gene	2 hours	8 hours	12 hours
XF0352	pentaphosphate guanosine-3'-pyrophosphohydrolase	SPOT	1.64	0.378	-0.751
XF0437	conserved hypothetical protein	YBDG	1.01	0.522	0.0265
XF0568	conserved hypothetical protein	RDGC	1.06	-0.246	-0.892
XF0830	hypothetical protein		1.23	-0.846	0.654
XF0831	cysteine synthase	CYSK	1.51	-0.606	0.0906
XF0847	beta-hexosaminidase precursor	NAHA	1.03	1.99	-1.54
XF0873	outer membrane protein	jhp1472	1.04	0.507	-0.232
XF0928	conserved hypothetical protein	SUN	1.5	-0.294	-0.964
XF1049	phosphatidate cytidylyltransferase	CDSA	1.5	-1.58	-0.718
XF1078	DNA uptake protein	COMA	1.71	1.73	-1.58
XF1117	hypothetical protein		1.61	0.731	-0.886
XF1250	arginine deaminase	rocF	2.19		-0.496
XF1252	conserved hypothetical protein	b2520	1.19	0.808	-0.773
XF1255	hypothetical protein		0.988	0.256	1.11
XF1311	rod shape-determining protein	MRED	1.5	1.21	-1.75
XF1366	hypothetical protein		1.48	0.181	-1.27
XF1497	3'-phosphoadenosine 5'-phosphosulfate reductase	CYSH	1.71	0.917	-0.56
XF1499	NADPH-sulfite reductase, flavoprotein subunit	CYSJ	1.14	0.431	-0.567
XF1512	protoporphyrinogen oxidase	HEMK	4.45	3.17	-1.44
XF1648	hypothetical protein		1.13	0.899	-1.66
XF1719	hypothetical protein		2.6	0.436	-1.17
XF1819	threonine dehydratase catabolic	TDCB	1.09	-1.09	-0.624
XF1821	acetolactate synthase isozyme II, large subunit	ILVG	1.18	-1.29	-0.518
XF1822	ketol-acid reductoisomerase	ILVC	1.06	0.186	0.446
XF1841	undecaprenol kinase	bacA	1.02	0.381	-0.165
XF2251	solute:Na+ symporter	ppa	1.37	0.727	0.0729
XF2274	hypothetical protein		0.987	0.459	0.587
XF2342	heat-inducible transcriptional repressor	HRCA	2.38	2.63	-0.615
XF2427	hypothetical protein		0.998	0.105	-0.41
XF2563	asparaginyl-tRNA synthetase	ASNS	1.15	-0.691	-1.85
XF2709	glutamate synthase, beta subunit	GLTD	1.4	0.928	-0.722
XF2710	glutamate synthase, alpha subunit	GLTB	1.06	0.0386	-0.586
XF0036	aromatic-amino-acid aminotranferase	tyrB	0.569	0.969	0.564
XF0105	3-deoxy-D-manno-octulosonic acid transferase	KDTA	1.55	1.28	-0.639
XF0122	LexA repressor	lexA	0.691	1.29	0.454
XF0128	cysteine synthase	Y4XP	1.81	1.31	-1.02
XF0165	beta-lactamase induction signal transducer protein	AMPG	0.48	0.866	0.724
XF0189	adenosylmethionine-8-amino-7-oxononanoate aminotransferase	BIOA	0.542	0.896	-0.549
XF0264	hypothetical protein		0.0512	0.814	0.915
XF0284	hypothetical protein		1.04	1.11	0.389
XF0308	NADH-ubiquinone oxidoreductase, NQO4 subunit	nuoD	0.314	1.27	-0.944
XF0320	Mg++/citrate complex transporter	CITN	1.01	1.5	3.73
XF0347	D-lactate dehydrogenase	dld1	0.876	1.09	-0.326
XF0356	cytochrome P-450 hydroxylase	SCH10.14c	0.899	1.19	0.0509
XF0465	GTP-binding protein	YFGK	1.29	1.58	-0.869
XF0474	hypothetical protein		0.77	1.06	-0.0103
XF0534	hypothetical protein		0.406	1.76	0.878
XF0675	conserved hypothetical protein	HI0457	1.72	1.66	-1.13
XF0739	50S ribosomal protein L35	RPMI	0.379	0.951	1.22
XF0862	hypothetical protein		-4.27	2.62	1.15
XF0895	hypothetical protein		0.85	1.4	-0.432
XF0897	hypothetical protein		0.904	1.27	-1.23
XF0933	ferrous iron transport protein B	feoB	0.979	1.11	0.142
XF0998	ornithine carbamoyltransferase	ARGF	0.258	0.591	0.493
XF1053	outer membrane protein	OMPP1	0.497	1.22	0.266
XF1054	conserved hypothetical protein	TM1087	0.236	0.983	0.608
XF1151	30S ribosomal protein S10	RPSJ	0.31	0.679	0.605
XF1152	50S ribosomal protein L3	RPLC	0.0979	0.652	0.635
XF1270	lipoate biosynthesis protein B	LIPB	0.8	1.17	-2.47
XF1510	proline imino-peptidase	pip	1.22	1.94	-1.03
XF1523	general secretory pathway protein K	PEFK	1.98	1.56	-1.11
XF1556	hypothetical protein		0.734	1.26	-0.259
XF1743	esterase	est		4.59	0.385
XF1755	conserved hypothetical protein	tiorf29	0.448	1.48	-0.394
XF1790	hypothetical protein		0.154	1.19	0.67
XF1815	conserved hypothetical protein	YCED	-0.427	0.91	0.315
XF1817	beta-ketoacyl-[ACP] synthase III	FABH	-0.095	1.05	0.814
XF1881	hypothetical protein		0.278	2.12	1.27
XF1915	anthranilate synthase component II	TRPG	2.51	3.26	-0.444
XF1919	conserved hypothetical protein		1.03	1.2	0.357
XF1946	folylpolyglutamate synthase/dihydrofolate synthase	FOLC	-0.021	0.985	-0.0675
XF2066	conserved plasmid protein	yacB	-0.177	1.05	0.422
XF2414	hypothetical protein		2.8	2.38	-1.54
XF2422	GTP-binding protein	YHBZ	-0.00915	1.52	0.471
XF2428	hypothetical protein		1.16	1.06	-0.926
XF2478	hypothetical protein		0.424	1.09	0.54
XF2535	two-component system, sensor protein	colS	0.757	1.1	0.278
XF2546	two-component system, sensor protein	pilS	0.751	1.2	-0.56
XF2581	hypothetical protein		0.149	1.52	0.943
XF2682	periplasmic glucan biosynthesis protein	MDOG	0.794	1.17	0.631
XFa0022	conserved hypothetical protein		0.271	0.851	0.155
XFa0028	hypothetical protein		-0.478	1.04	1.74
XFa0048	hypothetical protein		0.899	1.18	-0.829
XFa0049	hypothetical protein		-0.542	0.791	0.448
XF0119	hypothetical protein		0.238	0.432	0.875
XF0159	hypothetical protein		-0.195	0.459	1.75
XF0196	conserved hypothetical protein		0.45	0.223	0.702
XF0220	proline dipeptidase	pepQ	0.249	0.286	1.06
XF0240	conserved hypothetical protein	SC1F2.10	0.452	0.556	0.894
XF0335	hypothetical protein		-0.27	-0.0274	1.2
XF0340	disulfide bond formation protein B	DSBB	0.138	-0.126	0.936
XF0374	hypothetical protein		0.437	0.662	1.43
XF0375	inner membrane protein	YJDB	0.103	-0.0284	1.0
XF0388	hypothetical protein		0.1	0.649	1.41
XF0392	methionine adenosyltransferase	METK	0.0859	0.905	1.29
XF0403	hypothetical protein		0.0843	0.568	0.958
XF0493	hypothetical protein		-0.0801	1.32	2.82
XF0535	transposase OrfA		-0.336	0.547	1.34
XF0565	conserved hypothetical protein	TM0696	0.199	0.43	0.793
XF0602	hypothetical protein		0.233	0.541	1.02
XF0622	hypothetical protein		-0.232	0.291	1.33
XF0663	hypothetical protein		-0.807	-0.569	1.66
XF0672	acyl carrier protein	ACPP	0.0679	0.737	1.17
XF0737	initiation factor IF-3	INFC	0.0965	0.267	0.684
XF0860	hypothetical protein		0.309	0.191	1.02
XF1007	hypothetical protein		0.34	0.608	1.43
XF1010	hypothetical protein		0.251	0.826	1.97
XF1035	hypothetical protein		0.0333	0.0715	1.06
XF1056	hypothetical protein		0.0511	0.0459	0.654
XF1102	hypothetical protein		0.305	-0.00404	1.34
XF1103	DNA polymerase I	POLA	0.152	0.492	0.767
XF1153	50S ribosomal protein L4	RPLD	0.129	0.706	0.996
XF1173	30S ribosomal protein S13	rpsM	-0.188	0.658	0.952
XF1181	triacylglycerol lipase precursor	LIP	0.0961	0.993	0.798
XF1184	hypothetical protein		-0.0987	0.15	1.4
XF1379	luciferase	Y4WF	0.169	0.293	1.15
XF1539	S-adenosyl methionine decarboxylase proenzyme	SPED	-0.0501	0.328	1.2
XF1547	peptidoglycan-associated outer membrane lipoprotein precursor	pcp	0.0793	0.707	0.888
XF1628	hypothetical protein		0.347	0.275	0.919
XF1890	glutathione peroxidase-like protein	GPO	-0.225	0.186	1.28
XF1904	holliday junction binding protein, DNA helicase	RUVA	-0.269	0.676	1.37
XF1949	amidophosphoribosyltransferase	PURF	-0.0212	0.289	0.818
XF2019	Na+:H+ antiporter	YJCE	0.339	0.476	0.847
XF2081	DNA-damage-inducible protein	DINJ	-0.433	0.371	1.92
XF2088	conserved hypothetical protein		0.0414	0.475	1.54
XF2102	hypothetical protein		0.137	0.675	1.61
XF2103	hypothetical protein		0.222	0.51	1.05
XF2185	rare lipoprotein A	RLPA	0.182	0.656	0.898
XF2186	conserved hypothetical protein	TP0982	0.0606	0.693	1.58
XF2187	hypothetical protein		0.0834	0.278	1.47
XF2189	hypothetical protein		0.0425	0.413	1.41
XF2380	hypothetical protein		-0.0417	0.488	0.941
XF2395	acetylxylan esterase	axeA	0.206	-0.11	0.797
XF2421	30S ribosomal protein S20	RPST	0.126	0.688	1.11
XF2441	hypothetical protein		-0.122	0.527	0.756
XF2514	hypothetical protein		0.0279	-0.0891	1.16
XF2543	hypothetical protein		-0.33	-0.0203	1.05
XF2594	conserved hypothetical protein	b2494	0.0445	0.556	1.23
XF2604	pterin-4-alpha-carbinolamine dehydratase	PHHB	0.0913	-0.79	0.976
XF2608	transcriptional regulator (LuxR/UhpA family)	gacA	0.111	0.848	0.808
XF2701	hypothetical protein		-0.193	-0.423	0.92
XFa0005	conjugal transfer protein	trbC	-0.528	0.628	0.894
XFa0018	hypothetical protein		-0.188	-0.173	0.984
XFa0020	hypothetical protein		-0.163	0.862	1.37
XFa0021	hypothetical protein		0.0938	0.461	1.28
XFa0026	hypothetical protein		-0.256	0.08	0.903
XF0221	hypothetical protein		1.15	1.11	-0.0876
XF0318	NADH-ubiquinone oxidoreductase, NQO14 subunit	nuoN	1.04	1.02	-0.0994
XF0413	conserved hypothetical protein	YIGN	2.52	1.38	-0.624
XF0463	hypothetical protein		2.53	1.82	-1.13
XF0470	conserved hypothetical protein	YJCC	3.51	2.33	-1.54
XF0475	hypothetical protein		1.03	1.09	0.137
XF0478	fimbrial assembly protein	pilY1	1.59	1.15	-0.456
XF0567	conserved hypothetical protein		1.3	1.58	-1.03
XF0670	malonyl CoA-ACP transacylase	FABD	2.09	1.83	-1.09
XF0775	hypothetical protein		1.68	1.77	-0.918
XF0863	homoserine O-acetyltransferase	MET2	2.14	1.75	0.939
XF0881	hypothetical protein		2.11	2.17	0.327
XF0885	hypothetical protein		2.69	2.21	0.442
XF0950	riboflavin-specific deaminase	RIBD	1.64	1.36	-0.165
XF0955	transcription termination factor	NUSB	2.07	2.46	-1.22
XF0959	hypothetical protein		1.1	1.23	-1.93
XF1081	ABC transporter ATP-binding protein	MSBA	2.28	1.96	-0.431
XF1109	hypothetical protein		1.75	2.06	-1.5
XF1232	hypothetical protein		3.0	2.46	0.411
XF1316	ATP:GTP 3'-pyrophosphotranferase	RELA	1.56	1.77	-1.14
XF1450	cell division protein	ftsK	2.16	2.09	0.426
XF1462	glucose/galactose transporter	GLUP	1.2	1.42	-1.16
XF1469	conserved hypothetical protein	shf	1.59	2.45	0.549
XF1658	phage-related repressor protein	CI	1.5	1.4	0.017
XF1663	phage-related protein		1.38	1.63	-0.918
XF1692	hypothetical protein		2.13	2.14	-0.917
XF1704	hypothetical protein		1.72	1.34	-0.585
XF1804	site-specific DNA-methyltransferase	sphIM	2.65	2.77	-1.54
XF1830	nitrile hydratase activator	None	1.07	0.935	-0.364
XF1877	hypothetical protein		1.69	2.29	-0.5
XF2053	conjugal transfer protein	trbE	1.04	1.47	0.45
XF2222	histidyl-tRNA synthetase	hisS	1.72	1.28	-0.363
XF2506	hypothetical protein		2.22	2.31	-1.03
XF2510	hypothetical protein		1.59	1.17	-0.199
XFa0029	plasmid stabilization protein	parE	0.99	1.31	0.289
XFa0047	nickase	taxC	0.934	1.22	0.0277
XF1693	hypothetical protein		0.848	0.422	0.817
XF2273	conserved hypothetical protein	HI0882	1.55	0.455	1.11
XF0001	chromosomal replication initiator	DNAA	0.356	0.921	1.02
XF0034	orotidine 5'-phosphate decarboxylase	PYRF	0.279	1.02	1.46
XF0123	recombination protein RecA	RECA	0.347	1.01	0.92
XF0142	conserved hypothetical protein		-0.00305	0.867	1.26
XF0161	conserved hypothetical protein	yydD	0.0656	1.17	1.58
XF0164	exodeoxyribonuclease	SCE87.25c	0.0439	1.37	1.65
XF0169	tyrosyl-tRNA synthetase	TYRS	0.0957	1.01	0.891
XF0180	hypothetical protein		0.453	1.17	1.52
XF0192	ATP-dependent RNA helicase	RHLE	-0.425	1.03	0.968
XF0197	conserved hypothetical protein	DR2514	0.242	1.75	1.61
XF0262	colicin V precursor	CVAC	-0.0188	1.06	0.73
XF0324	periplasmic iron-binding protein	afuA	0.373	0.926	0.992
XF0328	hypothetical protein		0.225	1.03	1.3
XF0330	hypothetical protein		0.0673	1.49	1.69
XF0486	UDP-3-O-[3-hydroxymyristoyl] glucosamine N-acyltransferase	lpxD	0.371	1.03	1.09
XF0532	hypothetical protein		0.241	1.26	1.14
XF0533	conserved hypothetical protein		0.367	1.82	2.47
XF0704	phage-related protein		-0.129	1.19	1.16
XF0738	hypothetical protein		0.19	1.14	1.62
XF0740	50S ribosomal protein L20	RPLT	0.198	1.09	1.05
XF0997	hypothetical protein		0.192	1.08	1.03
XF1008	hypothetical protein		0.387	1.18	1.97
XF1133	tryptophan repressor binding protein	AF0343	0.489	0.954	0.864
XF1150	hypothetical protein		0.156	0.873	1.26
XF1185	hypothetical protein		0.106	0.822	1.12
XF1228	hypothetical protein		0.265	0.783	0.935
XF1287	hypothetical protein		0.343	0.728	1.11
XF1493	virulence regulator	xrvA	-0.568	0.91	1.49
XF1502	RNA polymerase omega subunit	RPOZ	0.0746	1.2	1.78
XF1534	50S ribosomal protein L31	RPME	0.509	0.849	0.82
XF1655	hypothetical protein		1.39	1.8	1.77
XF1864	phage-related protein		-0.00303	1.85	2.73
XF1865	hypothetical protein			5.94	6.08
XF1867	hypothetical protein		-0.0822	1.97	2.24
XF1868	hypothetical protein		0.417	1.92	1.81
XF1869	phage-related protein	None	0.197	1.94	2.21
XF1870	phage-related protein	None	0.00965	1.62	1.14
XF1875	phage-related protein	None	-0.176	1.25	1.89
XF1876	phage-related protein	None	0.419	1.83	1.69
XF2043	hypothetical protein		0.184	0.966	1.28
XF2188	hypothetical protein		0.347	0.736	0.975
XF2302	glutamate-1-semialdehyde 2,1-aminomutase	HEML	0.372	1.03	1.29
XF2308	hypothetical protein		0.314	1.36	1.23
XF2336	two-component system, regulatory protein	colR	0.889	1.09	0.96
XF2366	GumE protein	gumE	0.512	1.17	0.943
XF2423	50S ribosomal protein L27	RPMA	0.356	1.07	0.867
XF2424	50S ribosomal protein L21	RPLU	0.457	1.19	1.04
XF2691	RNA polymerase sigma-32 factor	rpoH	0.433	1.0	0.936
XF2781	ribonuclease P	RNPA	-0.11	0.807	1.33
XFa0001	transcriptional regulator		0.463	3.08	2.1
XFa0002	conjugal transfer protein	traL	0.233	2.81	2.71
XFa0003	topoisomerase I	TOPA	0.771	2.07	1.49
XFa0004	hypothetical protein		-0.463	1.29	1.68
XFa0023	conserved hypothetical protein		0.112	1.14	1.14
XFa0024	hypothetical protein		0.419	1.01	0.867
XFa0025	conserved hypothetical protein	Rv0919	-0.118	0.945	0.733
XFa0034	conserved hypothetical protein	STMD1.84	0.35	1.6	1.28
XFa0035	hypothetical protein		0.325	1.67	1.37
XFa0036	conjugal transfer protein	trbN	0.0262	1.11	0.851
XFa0045	conserved hypothetical protein		0.174	1.63	1.97
XFa0046	hypothetical protein		-0.0696	1.68	2.11
XF0864	cystathionine gamma-synthase	METB	1.68	1.04	1.2
XF1121	5,10-methylenetetrahydrofolate reductase	METF	3.12	2.05	1.95
XF1344	ABC transporter sulfate binding protein	sbp	1.23	1.07	1.25
XF1500	ATP sulfurylase, small subunit	CYSD	1.83	2.54	2.34
XF1501	ATP sulfurylase, large subunit	NODQ	1.23	1.4	0.996
XF2272	5-methyltetrahydropteroyltriglutamate--homocysteine methyltransferase	METE	3.07	2.0	2.25
XF2542	fimbrial protein		0.947	1.25	1.51
