# Supplementary material for: Global gene expression under nitrogen starvation in Xylella fastidiosa: contribution of the σ54 regulon
Source: BMC Microbiol. 2010 Aug 28;10:231. doi: 10.1186/1471-2180-10-231 (PMC3224663; doi:10.1186/1471-2180-10-231)
Supplement: Additional file 2 — Table S2: Downregulated genes under nitrogen starvation in X. fastidiosa J1a12 strain. The genes are ordered by the pattern of repression in the temporal series. M = log ratio of fluorescence intensity in nitrogen starvation (XDM0) compared to the control condition (XDM2). The values of M considered downregulated are highlighted in bold. [file 1471-2180-10-231-S2.XLS]

## Sheet: Plan1
Table S2: Downregulated genes under nitrogen starvation in X. fastidiosa J1a12 strain. The genes are ordered by the pattern of repression in the temporal series. M = log ratio of fluorescence intensity in nitrogen starvation (XDM0) compared to the control condition (XDM2). The values of M considered downregulated are highlighted in bold.
			M = log2(XDM0/XDM2)
Gene.ID	Product	Gene	2 hours	8 hours	12 hours
XF0821	transcriptional regulator (Fur family)	ZUR	-0.878	-0.462	-0.798
XF1388	cytochrome O ubiquinol oxidase, subunit III	CYOC	-0.906	-1.12	-0.763
XF1840	conserved hypothetical protein	zm10orf9	-1.03	-1.12	-1.37
XF2218	histidinol-phosphate aminotransferase	HISC	-1.55	-0.827	-0.837
XF2221	conserved hypothetical protein	yecD	-1.88	-0.399	-0.399
XF2625	heat shock protein	HTPX	-0.813	-0.584	-0.646
XF2728	type I restriction-modification system DNA methylase	HP0850	-1.05	-0.395	-0.667
XFa0050	conserved hypothetical protein	orfB	-0.686	0.0614	-0.118
XFa0051	hypothetical protein		-1.03	-0.562	-0.683
XF0067	hypothetical protein		-0.334	-1.58	-0.552
XF0082	chaperone protein precursor	ECPD	-0.0527	-0.861	-0.553
XF0088	GTP-binding protein	HFLX	-0.317	-1.96	-0.754
XF0116	succinyl-diaminopimelate desuccinylase	dapE	-0.0772	-0.964	-0.725
XF0254	electron transfer flavoprotein beta subunit	ETFB	0.0332	-0.987	-0.224
XF0282	hypothetical protein		-0.351	-1.34	-0.131
XF0396	hypothetical protein		-0.214	-0.833	-0.319
XF0417	hypothetical protein		-0.187	-1.86	-0.723
XF0430	DNA primase	DNAG	-0.325	-1.3	-0.417
XF0457	glyceraldehyde-3-phosphate dehydrogenase	GAPA	-0.183	-0.954	0.0279
XF0592	conserved hypothetical protein		-0.213	-1.38	-0.312
XF0611	dTDP-glucose 4-6-dehydratase	rfbB	-0.523	-2.15	-0.806
XF0733	phage-related tail protein	gpD	-0.144	-1.38	-0.214
XF0801	cell division protein	FTSA	-0.232	-1.49	-0.37
XF0802	cell division protein	FTSZ	-0.195	-0.868	-0.474
XF0857	L-isoaspartate O-methyltransferase	PCM	0.13	-1.23	-0.957
XF0937	hypothetical protein		-0.301	-1.43	-0.977
XF0938	conserved hypothetical protein	None	-0.142	-1.71	-0.595
XF1002	N-acetyl-gamma-glutamyl-phosphate reductase	AF2071	-0.167	-1.31	-0.638
XF1033	hypothetical protein		-0.207	-1.06	-0.389
XF1162	50S ribosomal protein L14	RPLN	-0.0859	-0.788	-0.591
XF1163	50S ribosomal protein L24	RPLX	-0.214	-0.881	-0.626
XF1166	30S ribosomal protein S8	RPSH	-0.212	-0.757	-0.593
XF1248	hypothetical protein		0.0928	-1.07	-0.488
XF1297	gluconolactonase precursor	SCF11.04	-0.261	-1.4	-0.813
XF1357	8-amino-7-oxononanoate synthase	BIOF	0.257	-1.31	-0.532
XF1424	chitinase	chi	-0.498	-1.02	-0.362
XF1475	ABC transporter ATP-binding protein	YNHD	-0.605	-1.43	-0.912
XF1495	conserved hypothetical protein		-0.289	-0.927	0.235
XF1532	oxidative stress transcriptional regulator	oxyR	-0.446	-1.09	-0.764
XF1606	UDP-glucose dehydrogenase	ugd	0.0689	-1.05	-0.718
XF1639	beta-ketoacyl-[ACP] synthase II	FABF	-0.148	-1.04	-0.501
XF1762	conserved hypothetical protein	SC3D9.16c	-0.443	-1.19	-0.948
XF1765	drug:proton antiporter	MMR	-0.187	-1.12	-0.262
XF1818	2-isopropylmalate synthase	LEUA	0.558	-1.32	-0.316
XF1819	threonine dehydratase catabolic	TDCB	1.09	-1.09	-0.624
XF1821	acetolactate synthase isozyme II, large subunit	ILVG	1.18	-1.29	-0.518
XF1888	thiamine biosynthesis protein	THIC	-0.325	-1.18	-0.378
XF1902	holliday junction binding protein, DNA helicase	RUVB	-0.427	-1.05	0.313
XF1959	glycyl-tRNA synthetase beta chain	GLYS	-0.374	-1.19	-0.244
XF1996	transcriptional regulator (PbsX family)	C2	-0.0339	-1.21	0.219
XF2022	exodeoxyribonuclease I	SBCB	0.143	-1.52	-0.598
XF2048	conjugal transfer protein	trbJ	-0.184	-1.15	0.0581
XF2112	conserved hypothetical protein		-0.391	-1.19	-0.188
XF2171	inorganic pyrophosphatase	PPA	-0.478	-0.915	-0.279
XF2206	D-3-phosphoglycerate dehydrogenase	SERA	0.111	-1.31	-0.763
XF2209	conserved hypothetical protein	AQ_1979	0.346	-0.83	-0.0535
XF2243	GTP binding protein	LEPA	-0.674	-1.86	-0.881
XF2249	deoxyxylulose-5-phosphate synthase	DXS	-0.255	-1.48	0.15
XF2268	glycerol kinase	GLPK	0.177	-1.67	-0.199
XF2533	hypothetical protein		-0.177	-0.956	-0.065
XF2585	protein-L-isoaspartate O-methyltransferase	PCM	0.383	-1.26	-0.334
XF2693	hypothetical protein		-0.214	-1.09	-0.217
XF2732	hypothetical protein		-0.311	-1.25	0.136
XFa0008	conjugal transfer protein	traC	-0.14	-0.915	-0.4
XFa0010	hypothetical protein		-0.447	-1.32	-0.176
XFa0013	conjugal transfer protein	traO	-0.524	-1.3	-0.769
XFa0039	conjugal transfer protein	trbJ	-0.109	-1.18	0.277
XF0005	DNA gyrase subunit B	GYRB	0.0255		-1.84
XF0033	PilE protein	pilE	-0.229	-1.55	-1.22
XF0147	arginyl-tRNA synthetase	ARGS	0.22	-0.71	-1.05
XF0203	acetyl-coenzyme A carboxylase carboxyl transferase subunit alpha	ACCA	-0.335	-1.39	-1.01
XF0243	acriflavin resistance protein	yerP	0.0273	0.147	-0.99
XF0259	phosphomannose isomerase-GDP-mannose pyrophosphorylase	XANB	0.487	-0.766	-1.32
XF0373	fimbrial assembly protein	PILQ	0.209	-0.447	-1.31
XF0412	nitrate ABC transporter ATP-binding protein	NRTD	0.623	0.133	-1.17
XF0455	adenylosuccinate synthetase	PURA	0.758	0.233	-0.889
XF0470	conserved hypothetical protein	YJCC	3.51	2.33	-1.54
XF0614	hypothetical protein		-0.339	-0.795	-1.1
XF0675	conserved hypothetical protein	HI0457	1.72	1.66	-1.13
XF0901	polar amino acid transporter	YBEX	-0.0411	-0.373	-1.44
XF0944	ABC transporter ATP-binding protein	YJJK	0.237	-0.08	-1.03
XF1029	glutaryl-7-ACA acylase precursor	gaa	0.0529	-0.932	-1.22
XF1046	outer membrane antigen	oma	0.444	0.385	-1.0
XF1061	2-keto-3-deoxy-6-phosphogluconate aldolase	EDA	0.348	-0.657	-1.39
XF1062	6-phosphogluconate dehydratase	EDD	0.422	-0.835	-2.35
XF1078	DNA uptake protein	COMA	1.71	1.73	-1.58
XF1109	hypothetical protein		1.75	2.06	-1.5
XF1197	ribonucleoside-diphosphate reductase beta chain	NRDB	-0.305	-0.733	-1.07
XF1226	hypothetical protein		0.0691	-0.717	-0.766
XF1269	lipoic acid synthetase	LIPA	0.0606	-0.381	-1.05
XF1316	ATP:GTP 3'-pyrophosphotranferase	RELA	1.56	1.77	-1.14
XF1319	hypothetical protein		-0.169	-0.719	-0.881
XF1381	DNA helicase	SC10A7.06c	-0.0878	-0.61	-1.56
XF1427	succinylornithine aminotransferase	ARGM	0.566	0.401	-1.32
XF1462	glucose/galactose transporter	GLUP	1.2	1.42	-1.16
XF1474	ABC transporter membrane protein	YNHC	0.00574	-0.522	-0.905
XF1504	conserved hypothetical protein	YICC	0.119	0.138	-1.01
XF1601	hypothetical protein		-0.126	-0.797	-0.893
XF1726	2,5-dichloro-2,5-cyclohexadiene-1,4-diol dehydrogenase	LINC	-0.0133	-0.724	-0.689
XF1744	oxidoreductase	None	0.265	0.329	-1.35
XF1747	conserved hypothetical protein	p23	0.228	0.68	-1.08
XF1769	hypothetical protein		1.33	-1.18	-2.08
XF1944	peptidyl-dipeptidase	DCP	0.0875	0.168	-1.15
XF1970	3-oxoacyl-[ACP] synthase III	RP772	-0.219	0.171	-0.959
XF2094	multidrug-efflux transporter	ACRF	0.113	0.0569	-1.23
XF2211	enolase-phosphatase	masA	-0.161	-2.11	-1.35
XF2301	polysaccharide export protein	MRP	-0.179		-2.47
XF2343	recombination protein N	RECN	0.49	-0.265	-1.38
XF2414	hypothetical protein		2.8	2.38	-1.54
XF2430	inosine-5'-monophosphate dehydrogenase	GUAB	0.274	-0.313	-1.24
XF2448	ABC transporter sugar-binding protein	malE	0.701	1.13	-1.75
XF2506	hypothetical protein		2.22	2.31	-1.03
XF2551	conserved hypothetical protein	At2g47390	0.924	0.566	-1.46
XF2607	ribonuclease E	RNE	-0.63	-0.457	-0.819
XF2616	hypothetical protein		0.265	0.129	-0.865
XF2233	DnaJ protein	DNAJ	-1.26	-1.85	-2.53
XF0049	biotin carboxylase subunit of acetyl CoA carboxylase	ACCC	-0.208	-1.22	-1.03
XF0081	outer membrane usher protein precursor	FIMD	-0.333	-1.2	-1.13
XF0167	conserved hypothetical protein	RP407	-0.0834	-0.964	-0.788
XF0184	conserved hypothetical protein	DR2142	-0.0724	-1.81	-1.2
XF0229	3-methyl-2-oxobutanoate hydroxymethyltransferase	PANB	-0.303	-0.865	-0.912
XF0253	electron transfer flavoprotein alpha subunit	ETFA	-0.175	-1.27	-0.789
XF0274	6-phosphofructokinase	PFKA	-0.0146	-1.79	-1.46
XF0280	leucine aminopeptidase	pepA	-0.262	-1.33	-0.855
XF0286	cell division inhibitor	sulA	-0.456	-1.39	-2.06
XF0292	aconitate hydratase 2	ACNB	-0.55	-1.7	-1.58
XF0381	ATP-dependent Clp protease subunit	CLPB	-0.48	-1.21	-0.893
XF0395	bacterioferritin	BFR	-0.626	-1.52	-1.67
XF0445	prolyl-tRNA synthetase	PROS	-0.143	-1.39	-1.11
XF0550	conserved hypothetical protein		-0.276	-2.21	-1.54
XF0576	metallopeptidase	Rv0198c	0.192	-0.975	-0.803
XF0609	GDP-mannose 4,6 dehydratase	GMD	-0.296	-0.995	-0.965
XF0610	UDP-glucose 4-epimerase	GALE	-0.692	-1.62	-1.08
XF0654	conserved hypothetical protein		0.017	-1.71	-0.908
XF0669	pyruvate dehydrogenase	ACEE	-0.637	-1.77	-1.79
XF0781	lipase/esterase	estA	-0.103	-1.87	-1.01
XF0816	zinc protease	SC9B10.04	-0.108	-2.67	-2.42
XF0826	fructose-bisphosphate aldolase	None	0.121	-1.5	-1.21
XF0978	heat shock protein G	HTPG	-0.548	-0.93	-1.01
XF0999	argininosuccinate synthase	ARGG	-0.419	-0.991	-0.902
XF1001	acetylglutamate kinase	argB	-0.348	-1.32	-1.3
XF1067	sugar ABC transporter ATP-binding protein	DR2153	0.0256	-1.38	-1.21
XF1073	succinate dehydrogenase iron-sulfur protein	SDHB	-0.458	-1.19	-0.837
XF1143	ATP synthase, beta chain	ATPD	-0.484	-1.63	-1.61
XF1145	ATP synthase, alpha chain	ATPA	-0.478	-1.33	-0.93
XF1164	50S ribosomal protein L5	RPLE	-0.225	-1.14	-0.952
XF1165	30S ribosomal protein S14	RPSN	-0.35	-1.02	-1.01
XF1196	ribonucleoside-diphosphate reductase alpha chain	NRDA	-0.473	-1.39	-1.24
XF1217	hypothetical protein		-0.347	-2.43	-2.13
XF1218	hypothetical protein		-0.385	-2.51	-2.01
XF1219	hypothetical protein		-0.657	-2.69	-2.76
XF1259	phosphoenolpyruvate synthase	PPSA	0.00465	-0.963	-1.04
XF1286	topoisomerase IV subunit B	PARE	-0.018	-0.947	-1.45
XF1298	electron transfer flavoprotein ubiquinone oxidoreductase	ETF-QO	0.0012	-0.925	-0.919
XF1468	phosphomannomutase	MRSA	0.0835	-0.918	-1.12
XF1476	ABC transporter membrane protein	SLR0074	-0.381	-1.04	-1.33
XF1477	conserved hypothetical protein	DR2094	-0.451	-1.56	-0.922
XF1548	dihydrolipoamide dehydrogenase	LPD	-0.256	-1.38	-0.968
XF1549	dihydrolipoamide S-succinyltransferase	SUCB	-0.606	-2.7	-1.74
XF1550	oxoglutarate dehydrogenase	ODHA	-0.533	-1.82	-1.72
XF1621	beta-lactamase-like protein	pbp	-0.0666	-1.17	-1.07
XF1632	twitching motility protein	pilU	-0.18	-1.46	-0.747
XF1633	twitching motility protein	PILT	-0.172	-1.18	-0.849
XF1840	conserved hypothetical protein	zm10orf9	-1.03	-1.12	-1.37
XF1887	hypothetical protein		-0.352	-1.12	-1.17
XF1975	bifunctional purine biosynthesis protein	PURH	-0.262	-1.25	-1.25
XF2111	hypothetical protein		-0.168	-0.933	-0.809
XF2165	transcription-related protein	TEX	-0.393	-1.81	-1.76
XF2174	thioredoxin	YBBN	-0.604	-1.72	-1.61
XF2176	leucyl-tRNA synthetase	LEUS	-0.196	-1.7	-1.46
XF2205	conserved hypothetical protein	AIP2	0.0884	-0.937	-0.897
XF2207	cationic amino acid transporter	SC1C3.02	0.178	-1.26	-0.841
XF2237	conserved hypothetical protein		-0.21	-1.2	-0.729
XF2241	periplasmic protease	mucD	-0.631	-2.01	-1.83
XF2244	signal peptidase I	LEPB	-0.725	-2.15	-1.04
XF2246	ribonuclease III	RNC	-0.321	-1.58	-0.902
XF2385	acriflavin resistance protein D	YEGN	-0.669	-1.42	-1.31
XF2418	isoleucyl-tRNA synthetase	ILES	-0.279	-1.71	-1.22
XF2444	pheromone shutdown protein	traB	-0.539	-1.32	-1.25
XF2453	conserved hypothetical protein	YCIL	-0.155	-1.27	-0.841
XF2544	pilus biogenesis protein	PILB	-0.523	-1.66	-1.22
XF2547	succinyl-CoA synthetase, beta subunit	SUCC	-0.465	-2.07	-1.62
XF2586	outer membrane export factor	TOLC	0.149	-2.08	-1.12
XF2699	transcription termination factor Rho	RHO	-0.482	-1.86	-1.2
XF2713	conserved hypothetical protein	r4	-0.35	-2.25	-2.02
XFa0014	conjugal transfer protein	traF	-0.461	-0.964	-1.09
XFa0017	hypothetical protein		-0.448	-0.855	-0.869
XF0615	60kDa chaperonin	MOPA	-0.73	-3.07	-3.26
XF0616	10kDa chaperonin	GROES	-0.848	-3.19	-2.74
XF0768	conserved hypothetical protein		-1.36	-1.11	-1.19
XF1216	colicin V secretion protein	CVAA	-0.905	-1.53	-1.13
XF2234	low molecular weight heat shock protein	HSPA	-1.02	-2.18	-2.15
XF2339	DnaJ protein	DNAJ	-0.783	-1.23	-1.6
XF2340	DnaK protein	DNAK	-1.34	-2.89	-2.83
XF2341	heat shock protein GrpE	GRPE	-1.19	-3.32	-3.74
XF2548	succinyl-CoA synthetase, alpha subunit	SUCD	-0.762	-2.26	-2.13
